# Supplementary material for: Human Serum Albumin Labelling with a New BODIPY Dye Having a Large Stokes Shift
Source: Molecules. 2021 May 3;26(9):2679. doi: 10.3390/molecules26092679 (PMC8124464; doi:10.3390/molecules26092679)
Supplement: Supplementary file 1 [file molecules-26-02679-s001.zip]

Archive with 1 entries (1 files):
- molecules-1208158-supplementary.pdf
